# Supplementary material for: In-Vivo LC-OCT Evaluation of the Downward Proliferation Pattern of Keratinocytes in Actinic Keratosis in Comparison with Histology: First Impressions from a Pilot Study
Source: Cancers (Basel). 2021 Jun 8;13(12):2856. doi: 10.3390/cancers13122856 (PMC8228287; doi:10.3390/cancers13122856)
Supplement: Supplementary file 1 [file cancers-13-02856-s001.zip]

Archive with 1 entries (1 files):
- cancers-1176621-supplementary.pdf
